# Supplementary material for: Chemical Composition and Antifungal Activity of Artemisia sieversiana Essential Oil Growing in Jilin Against Black Spot on Yanbian Pingguoli Pear in China
Source: Plants (Basel). 2026 Jan 9;15(2):207. doi: 10.3390/plants15020207 (PMC12845028; doi:10.3390/plants15020207)
Supplement: Supplementary file 1 [file plants-15-00207-s001.zip]

Archive with 1 entries (1 files):
- plants-4005012-supplementary.pdf
